# Supplementary material for: Unconscious response priming during continuous flash suppression
Source: PLoS One. 2018 Feb 5;13(2):e0192201. doi: 10.1371/journal.pone.0192201 (PMC5798817; doi:10.1371/journal.pone.0192201)
Supplement: S1 File — Frequency of each rating category response as a function of SOA/prime duration in CFS masked trials, in unmasked trials and in catch trials. (XLS) [file pone.0192201.s001.xls]

## Sheet: Arviofrekv
Subject	orientation_SOA94	orientation_SOA188	orientation_SOA282	something_SOA94	something_SOA188	something_SOA282	nothing_SOA94	nothing_SOA188	nothing_SOA282	orientation_unmasked	something_unmasked	nothing_unmasked	orientation_catch	something_catch	nothing_catch
1	0.00524476	0.00524476	0	0.597902	0.225524	0.0472028	0.403846	0.776224	0.95979	0.9375	0.03125	0.03125	0	0.385417	0.614583
2	0	0	0.0104895	0.157343	0.162587	0.131119	0.84965	0.844406	0.865385	0.46875	0.46875	0.0625	0	0	1
3	0	0.00524476	0.0104895	0.251748	0.0629371	0.0472028	0.755245	0.938811	0.949301	0.84375	0.15625	0	0	0.0416667	0.958333
4	0	0	0.00524476	0.020979	0	0.0104895	0.986014	1.00699	0.991259	0.25	0.75	0	0	0.0104167	0.989583
5	0.0104895	0.0367133	0.0472028	0.146853	0.367133	0.41958	0.84965	0.603147	0.54021	0.875	0.0625	0.0625	0	0.21875	0.78125
6	0.367133	0.288462	0.262238	0.608392	0.587413	0.393357	0.0314685	0.131119	0.351399	0.96875	0.03125	0	0.0625	0.572917	0.364583
7	0.00524476	0	0.00524476	0.0524476	0.0576923	0.0734266	0.949301	0.949301	0.928322	0	0.5	0.5	0.0104167	0.03125	0.958333
8	0.020979	0.293706	0.414336	0.833916	0.351399	0.141608	0.152098	0.361888	0.451049	0.09375	0.90625	0	0.0104167	0.229167	0.760417
9	0.0157343	0	0	0.340909	0.0524476	0.0104895	0.65035	0.954545	0.996503	0.90625	0.09375	0	0	0.03125	0.96875
10	0.0314685	0.00524476	0.0104895	0.744755	0.361888	0.136364	0.230769	0.63986	0.86014	0.96875	0.03125	0	0.0104167	0.322917	0.666667
11	0	0.00524476	0.0104895	0.293706	0.283217	0.304196	0.713287	0.718531	0.692308	1	0	0	0.0104167	0.260417	0.729167
12	0.00524476	0.0157343	0.020979	0.456294	0.340909	0.367133	0.545455	0.65035	0.618881	0.90625	0.09375	0	0	0.166667	0.833333
13	0.152098	0.603147	0.687063	0.340909	0.262238	0.204545	0.513986	0.141608	0.115385	0.875	0.125	0	0.0104167	0.104167	0.885417
14	0	0.00524476	0.00524476	0.0104895	0.215035	0.288462	0.996503	0.786713	0.713287	1	0	0	0	0.114583	0.885417
15	0.409091	0.340909	0.382867	0.241259	0.199301	0.136364	0.356643	0.466783	0.487762	0.6875	0.3125	0	0.0520833	0.0520833	0.895833
16	0	0	0	0.0104895	0.020979	0.0262238	0.996503	0.986014	0.980769	0	0.9375	0.0625	0	0	1
