# Supplementary material for: Unconscious response priming during continuous flash suppression
Source: PLoS One. 2018 Feb 5;13(2):e0192201. doi: 10.1371/journal.pone.0192201 (PMC5798817; doi:10.1371/journal.pone.0192201)
Supplement: S2 File — Single trial data used in the analyses of forced-choice responses to prime’s orientation, response times, and accuracy. (XLSX) [file pone.0192201.s002.xlsx]

## Sheet: Taul1
participant	block	soa(0=94 1=188 2=282)	primediscrimination(1=correct 0=incorrect)	accuracy(target)	responsetime	rating(0=unaware 1=aware)	congruency(1=congruent 2=incongr)	rating(3point)
16	4	1	1	1	762	0	1	0
16	4	0	1	1	484	0	1	0
16	4	1	1	1	380	0	2	0
16	4	0	1	1	343	0	2	0
16	4	2	1	1	370	0	2	0
16	4	1	0	1	384	0	2	0
16	4	1	0	1	504	0	2	0
16	4	1	0	1	372	0	2	0
16	4	0	0	1	446	0	2	0
16	4	1	1	1	421	0	1	0
16	4	2	1	1	658	0	1	0
16	4	0	0	1	921	0	1	0
16	4	2	1	1	537	0	1	0
16	4	2	0	1	424	0	1	0
16	4	1	0	1	334	0	1	0
16	4	0	1	1	511	0	1	0
16	4	0	0	1	525	0	1	0
16	4	2	1	1	783	0	1	0
16	4	1	0	1	372	0	1	0
16	4	0	0	1	425	0	1	0
16	4	0	1	1	286	0	2	0
16	4	2	0	1	444	0	2	0
16	4	1	1	1	447	0	1	0
16	4	2	1	1	395	0	2	0
16	4	2	1	1	542	0	2	0
16	4	1	0	1	515	0	2	0
16	4	1	1	1	550	0	1	0
16	4	2	0	1	437	0	2	0
16	4	0	1	1	445	0	1	0
16	4	1	1	1	359	0	1	0
16	4	0	1	1	428	0	2	0
16	4	0	0	1	524	0	1	0
16	4	0	1	1	521	0	1	0
16	4	0	1	1	1004	0	1	0
16	4	2	0	1	498	0	2	0
16	4	1	1	1	383	0	1	0
16	4	0	1	1	468	0	1	0
16	4	2	0	1	659	0	2	0
16	4	0	0	0	340	0	1	0
16	4	0	0	1	381	0	2	0
16	4	0	1	1	353	0	1	0
16	4	0	1	1	434	0	1	0
16	4	2	0	1	478	0	2	0
16	4	0	0	1	561	0	2	0
16	4	1	1	1	539	0	1	0
16	4	0	0	1	373	0	2	0
16	4	2	0	1	625	0	2	0
16	4	2	1	1	521	0	1	0
16	4	0	0	1	324	0	2	0
16	4	1	1	1	479	0	1	0
16	4	0	0	1	592	0	2	0
16	4	1	0	1	412	0	2	0
16	4	2	0	1	530	0	2	0
16	4	1	1	1	638	0	1	0
16	4	2	0	1	409	0	2	0
16	4	0	0	1	470	0	2	0
16	4	0	1	1	417	0	1	0
16	4	0	1	1	430	0	1	0
16	4	2	1	1	358	0	1	0
16	4	1	0	1	936	0	2	0
16	4	2	1	1	385	0	1	0
16	4	1	0	1	463	0	2	0
16	4	2	0	1	479	0	2	0
16	4	0	0	1	532	0	2	0
16	4	1	0	1	380	0	2	0
16	4	1	1	1	512	0	1	0
16	4	1	0	1	642	0	2	0
16	4	2	1	1	480	0	1	0
16	4	2	1	1	511	0	1	0
16	4	0	0	1	635	0	2	0
16	4	1	0	1	1027	0	2	0
16	4	0	0	1	346	0	2	0
16	4	1	1	1	336	0	1	0
16	4	2	1	1	412	0	1	0
16	4	1	0	1	373	0	2	0
16	4	2	0	1	346	0	2	0
16	4	0	1	1	378	0	1	0
16	4	0	0	1	344	0	2	0
16	4	2	1	1	555	0	1	0
16	4	2	1	1	851	0	1	0
16	4	1	0	1	396	0	2	0
16	4	2	1	1	457	0	1	0
16	4	0	0	1	414	0	2	0
16	4	2	1	1	455	0	1	0
16	4	1	0	1	526	0	2	0
16	4	2	1	1	656	0	1	0
16	4	2	0	1	786	0	2	0
16	4	1	0	1	374	0	2	0
16	4	0	1	1	516	0	1	0
16	4	2	1	1	355	0	1	0
16	4	0	0	1	597	0	2	0
16	4	1	0	1	435	0	2	0
16	4	2	1	1	844	0	1	0
16	4	2	0	1	500	0	2	0
16	4	1	0	1	444	0	2	0
16	4	2	0	1	470	0	2	0
16	4	1	0	1	488	0	2	0
16	4	1	1	0	1168	0	1	0
16	4	1	0	1	444	0	2	0
16	4	2	1	1	413	0	1	0
16	4	0	0	1	467	0	2	0
16	4	1	0	1	1095	0	1	0
16	4	0	1	1	878	0	1	0
16	4	2	0	1	346	0	2	0
16	4	1	1	1	510	0	1	0
16	4	2	0	1	423	0	2	0
16	4	0	1	1	386	0	1	0
16	4	2	0	1	373	0	2	0
16	4	0	0	1	474	0	2	0
16	4	1	1	1	425	0	1	0
16	4	0	0	1	712	0	2	0
16	4	2	0	1	350	0	2	0
16	4	2	0	1	456	0	2	0
16	4	0	1	1	521	0	1	0
16	4	1	1	1	400	1	1	1
16	4	0	0	1	1303	0	2	0
16	4	1	1	1	313	0	1	0
16	4	0	1	1	629	0	1	0
16	4	1	1	1	340	0	1	0
16	4	1	0	1	408	0	2	0
16	4	2	1	1	417	0	1	0
16	4	1	1	1	390	0	1	0
16	4	2	1	1	514	1	1	1
16	4	0	0	1	1165	0	2	0
16	4	1	1	1	360	0	1	0
16	4	1	1	1	417	0	1	0
16	4	2	1	1	468	0	1	0
16	4	0	0	0	432	0	2	0
16	4	0	1	1	460	0	1	0
16	4	0	1	1	350	0	1	0
16	4	2	0	1	505	0	2	0
16	4	0	0	1	438	0	2	0
16	4	2	1	1	463	0	1	0
16	4	1	0	1	399	0	2	0
16	4	2	0	1	797	0	2	0
16	4	2	1	1	430	0	1	0
16	4	1	0	1	415	0	2	0
16	4	2	0	1	378	0	2	0
16	4	2	1	1	418	0	1	0
16	4	0	0	1	474	0	2	0
16	4	0	1	1	576	0	1	0
16	4	1	0	1	490	0	2	0
16	4	1	0	1	475	0	2	0
16	4	1	1	1	511	0	1	0
16	3	2	1	1	419	1	2	1
16	3	2	1	1	376	0	1	0
16	3	2	0	1	346	0	2	0
16	3	2	1	1	353	0	1	0
16	3	1	0	0	2029	0	2	0
16	3	0	1	1	678	0	1	0
16	3	1	0	1	365	0	1	0
16	3	1	1	1	489	0	1	0
16	3	2	0	1	373	0	1	0
16	3	0	1	1	418	0	2	0
16	3	1	1	1	520	0	1	0
16	3	1	0	1	450	0	2	0
16	3	2	1	1	399	0	2	0
16	3	2	1	0	2843	0	2	0
16	3	2	0	1	403	0	2	0
16	3	1	1	1	574	0	1	0
16	3	0	1	1	455	0	1	0
16	3	2	0	1	341	0	2	0
16	3	2	0	1	446	0	1	0
16	3	1	0	1	797	0	1	0
16	3	2	1	1	501	0	2	0
16	3	2	0	1	393	0	1	0
16	3	2	0	1	420	0	1	0
16	3	0	1	1	401	0	2	0
16	3	2	1	1	375	0	2	0
16	3	0	0	0	1955	0	1	0
16	3	1	0	1	575	0	2	0
16	3	0	1	1	475	0	1	0
16	3	0	0	1	407	0	2	0
16	3	1	0	1	394	0	2	0
16	3	1	1	1	471	0	2	0
16	3	0	0	1	484	0	2	0
16	3	2	1	0	2484	0	1	0
16	3	0	0	1	546	0	1	0
16	3	0	0	1	294	0	1	0
16	3	0	1	1	854	0	1	0
16	3	2	1	1	401	0	2	0
16	3	2	1	1	515	0	2	0
16	3	2	0	1	481	0	2	0
16	3	1	1	1	410	0	1	0
16	3	2	0	0	1686	0	2	0
16	3	0	0	1	629	0	2	0
16	3	2	1	1	334	0	2	0
16	3	1	1	1	397	0	1	0
16	3	0	1	1	370	0	2	0
16	3	2	1	1	479	0	1	0
16	3	0	0	1	363	0	1	0
16	3	1	1	0	169	0	1	0
16	3	0	1	1	487	0	1	0
16	3	1	1	1	436	0	1	0
16	3	2	0	1	640	0	2	0
16	3	2	1	1	436	0	2	0
16	3	2	0	1	532	0	2	0
16	3	2	1	1	335	0	2	0
16	3	0	1	1	387	0	2	0
16	3	1	1	1	345	0	2	0
16	3	0	1	1	358	0	2	0
16	3	1	1	1	291	0	2	0
16	3	2	1	1	895	0	1	0
16	3	1	1	1	484	0	1	0
16	3	2	0	1	689	0	2	0
16	3	1	1	1	409	0	2	0
16	3	1	0	1	365	0	1	0
16	3	2	1	1	434	0	1	0
16	3	0	1	1	436	0	2	0
16	3	2	1	1	722	0	1	0
16	3	2	0	1	367	0	1	0
16	3	0	1	1	435	0	2	0
16	3	1	1	1	392	0	1	0
16	3	1	1	1	431	0	1	0
16	3	1	0	1	400	1	1	1
16	3	0	0	1	347	1	1	1
16	3	1	1	1	474	0	2	0
16	3	1	0	1	400	0	1	0
16	3	1	1	1	333	0	2	0
16	3	0	0	1	559	0	2	0
16	3	1	0	1	750	0	2	0
16	3	0	0	1	630	0	2	0
16	3	1	1	1	334	0	2	0
16	3	2	0	1	808	0	1	0
16	3	0	1	1	432	0	1	0
16	3	0	0	1	393	0	2	0
16	3	0	1	0	295	0	2	0
16	3	2	1	1	409	0	1	0
16	3	0	1	1	439	0	1	0
16	3	1	0	1	520	0	2	0
16	3	2	1	1	366	0	1	0
16	3	2	1	1	767	0	1	0
16	3	1	1	1	623	0	1	0
16	3	1	0	1	507	0	2	0
16	3	1	0	1	521	0	2	0
16	3	1	1	1	565	0	1	0
16	3	2	1	1	395	0	1	0
16	3	0	0	1	507	0	2	0
16	3	1	0	1	524	0	2	0
16	3	2	0	1	400	0	2	0
16	3	0	1	1	447	0	1	0
16	3	2	1	1	431	0	1	0
16	3	1	1	1	511	0	1	0
16	3	1	1	1	375	0	1	0
16	3	1	1	1	345	0	1	0
16	3	2	1	1	449	0	1	0
16	3	2	1	1	445	0	1	0
16	3	0	1	1	666	0	1	0
16	3	1	0	1	455	0	2	0
16	3	1	0	1	420	1	2	1
16	3	0	0	1	652	0	1	0
16	3	2	0	1	557	0	2	0
16	3	0	0	1	672	0	2	0
16	3	0	0	1	492	0	2	0
16	3	1	0	1	426	0	2	0
16	3	1	1	1	392	0	1	0
16	3	1	0	1	358	0	2	0
16	3	2	0	1	496	1	2	1
16	3	1	0	1	1192	0	2	0
16	3	0	1	1	663	0	1	0
16	3	1	0	1	511	0	2	0
16	3	2	1	1	331	0	1	0
16	3	0	1	1	417	0	1	0
16	3	1	0	1	408	0	2	0
16	3	0	0	1	671	0	2	0
16	3	1	0	1	399	0	2	0
16	3	0	0	1	445	0	2	0
16	3	2	0	1	508	0	2	0
16	3	2	1	1	591	0	1	0
16	3	2	0	1	512	0	2	0
16	3	0	0	1	391	0	2	0
16	3	0	0	1	961	0	2	0
16	3	0	0	1	960	0	2	0
16	3	0	1	1	454	0	1	0
16	3	1	1	1	417	0	1	0
16	3	0	1	1	597	0	1	0
16	3	0	1	1	689	0	1	0
16	3	2	0	1	544	0	2	0
16	3	0	1	1	638	0	1	0
16	3	1	1	1	703	0	1	0
16	3	0	1	1	502	0	1	0
16	3	0	0	1	697	0	2	0
16	3	0	1	1	434	0	1	0
16	3	0	1	1	656	0	1	0
16	3	0	0	1	557	0	2	0
16	3	2	1	0	2261	0	1	0
16	3	2	1	1	498	0	1	0
16	3	1	1	1	517	0	1	0
16	2	0	0	1	980	0	2	0
16	2	2	1	1	1223	0	2	0
16	2	2	1	1	385	0	2	0
16	2	2	0	1	374	0	1	0
16	2	1	0	1	274	0	1	0
16	2	1	1	1	320	0	2	0
16	2	0	0	1	380	0	1	0
16	2	1	1	1	614	0	1	0
16	2	0	0	1	350	0	1	0
16	2	0	0	0	289	0	2	0
16	2	1	0	1	1051	0	2	0
16	2	0	0	1	426	0	1	0
16	2	2	0	1	397	0	2	0
16	2	0	1	1	409	0	2	0
16	2	0	1	1	444	0	1	0
16	2	2	1	1	420	0	1	0
16	2	0	1	1	628	0	1	0
16	2	2	0	1	432	0	2	0
16	2	1	1	1	360	0	1	0
16	2	2	0	1	394	0	2	0
16	2	0	1	1	443	0	1	0
16	2	0	0	1	379	0	1	0
16	2	1	0	1	378	0	1	0
16	2	2	1	1	427	0	1	0
16	2	2	1	1	541	0	1	0
16	2	0	0	1	425	0	2	0
16	2	0	0	1	429	0	2	0
16	2	1	1	1	482	0	1	0
16	2	1	0	1	411	0	1	0
16	2	0	1	1	382	0	2	0
16	2	1	1	1	562	0	1	0
16	2	2	0	1	520	0	2	0
16	2	2	1	1	473	0	2	0
16	2	2	0	1	417	0	1	0
16	2	2	0	1	366	0	1	0
16	2	1	0	1	1375	0	1	0
16	2	0	0	1	1443	0	2	0
16	2	2	1	0	4063	0	2	0
16	2	2	0	1	477	0	2	0
16	2	2	0	1	601	0	1	0
16	2	2	0	0	246	0	2	0
16	2	0	0	1	350	0	2	0
16	2	1	1	1	442	0	2	0
16	2	1	0	1	538	0	1	0
16	2	0	1	1	475	0	1	0
16	2	1	0	1	361	0	2	0
16	2	1	1	1	396	0	1	0
16	2	0	0	1	722	0	2	0
16	2	1	0	1	357	0	2	0
16	2	1	0	1	512	0	2	0
16	2	2	1	1	383	0	1	0
16	2	1	1	1	431	0	2	0
16	2	0	1	1	408	0	1	0
16	2	2	1	1	380	0	2	0
16	2	0	1	1	419	0	1	0
16	2	1	0	1	558	0	2	0
16	2	0	0	1	699	0	2	0
16	2	0	1	1	360	0	1	0
16	2	2	1	1	394	0	2	0
16	2	2	1	1	674	0	2	0
16	2	1	1	1	571	0	1	0
16	2	1	0	1	478	0	2	0
16	2	2	0	1	615	1	2	1
16	2	2	0	1	545	0	1	0
16	2	0	0	1	377	0	1	0
16	2	1	1	0	346	0	1	0
16	2	2	1	1	968	0	1	0
16	2	1	0	1	482	0	2	0
16	2	1	1	1	678	0	2	0
16	2	2	1	1	323	0	1	0
16	2	0	0	1	404	0	1	0
16	2	2	0	1	369	0	1	0
16	2	2	1	1	369	0	2	0
16	2	1	1	1	357	0	1	0
16	2	2	0	1	365	0	1	0
16	2	2	1	1	402	0	1	0
16	2	1	1	1	333	0	2	0
16	2	0	0	1	288	0	1	0
16	2	1	0	1	386	0	1	0
16	2	2	1	1	329	0	2	0
16	2	0	0	1	457	0	2	0
16	2	0	1	1	491	0	1	0
16	2	2	0	1	449	0	1	0
16	2	1	1	1	557	0	1	0
16	2	0	1	1	420	0	2	0
16	2	0	1	1	453	1	2	1
16	2	2	1	1	624	0	1	0
16	2	1	1	1	404	0	2	0
16	2	2	1	1	1037	0	1	0
16	2	1	1	1	430	0	2	0
16	2	1	1	1	386	0	1	0
16	2	0	1	0	369	0	1	0
16	2	0	0	1	377	0	1	0
16	2	0	1	1	397	0	2	0
16	2	1	1	1	314	0	2	0
16	2	1	1	1	602	0	1	0
16	2	0	0	1	510	0	2	0
16	2	2	0	1	381	0	2	0
16	2	2	0	1	483	0	1	0
16	2	1	0	1	369	0	1	0
16	2	1	1	1	433	0	2	0
16	2	1	0	1	221	0	1	0
16	2	0	1	1	341	0	2	0
16	2	2	0	1	542	0	2	0
16	2	1	1	1	368	0	2	0
16	2	1	0	1	470	0	2	0
16	2	2	1	1	379	0	2	0
16	2	1	0	1	403	0	2	0
16	2	0	0	1	359	0	1	0
16	2	2	1	1	348	0	1	0
16	2	1	0	1	383	0	2	0
16	2	1	1	1	443	0	2	0
16	2	1	0	1	433	0	1	0
16	2	0	1	1	393	0	2	0
16	2	1	0	0	209	0	2	0
16	2	2	0	1	435	0	2	0
16	2	2	0	1	397	0	2	0
16	2	1	0	1	379	0	1	0
16	2	2	1	1	420	0	1	0
16	2	0	1	1	779	0	2	0
16	2	2	1	1	369	0	2	0
16	2	0	0	1	355	0	1	0
16	2	1	1	1	462	0	1	0
16	2	0	1	1	403	0	1	0
16	2	0	0	1	351	0	1	0
16	2	2	0	0	1159	0	1	0
16	2	2	0	1	479	0	1	0
16	2	1	0	1	410	0	1	0
16	2	0	1	1	411	0	2	0
16	2	1	0	1	547	0	2	0
16	2	0	0	1	397	0	1	0
16	2	0	0	1	625	0	2	0
16	2	0	1	1	617	0	2	0
16	2	2	0	1	356	0	1	0
16	2	2	1	1	414	0	1	0
16	2	0	1	1	496	0	2	0
16	2	0	1	1	3685	0	2	0
16	2	0	1	1	481	0	1	0
16	2	2	1	1	433	0	2	0
16	2	1	0	1	334	0	1	0
16	2	2	0	0	3517	0	2	0
16	2	0	0	1	413	0	2	0
16	2	0	1	1	746	0	1	0
16	2	1	1	1	389	0	2	0
16	1	1	0	1	369	0	1	0
16	1	2	1	1	442	0	2	0
16	1	1	1	1	594	0	1	0
16	1	1	1	1	344	0	1	0
16	1	0	0	1	342	0	1	0
16	1	2	0	1	413	0	1	0
16	1	0	1	1	424	0	2	0
16	1	0	0	1	362	0	1	0
16	1	2	1	1	350	0	2	0
16	1	2	1	1	438	0	1	0
16	1	1	1	1	399	0	2	0
16	1	2	1	1	412	0	1	0
16	1	1	0	1	440	0	2	0
16	1	0	0	1	613	0	2	0
16	1	0	1	1	394	0	2	0
16	1	2	0	1	417	0	2	0
16	1	1	1	1	411	0	2	0
16	1	2	0	1	567	0	2	0
16	1	0	0	1	399	0	2	0
16	1	1	1	1	419	0	1	0
16	1	0	1	1	472	0	1	0
16	1	2	1	1	372	0	2	0
16	1	2	1	1	367	0	2	0
16	1	2	0	1	298	0	1	0
16	1	2	0	1	266	0	1	0
16	1	2	1	1	341	0	2	0
16	1	1	1	1	290	0	2	0
16	1	1	1	1	295	0	2	0
16	1	1	0	1	361	0	1	0
16	1	2	1	1	249	0	2	0
16	1	0	0	1	389	0	1	0
16	1	1	1	1	309	0	2	0
16	1	0	1	1	546	0	1	0
16	1	1	0	1	1061	0	2	0
16	1	1	0	1	397	0	1	0
16	1	1	1	1	336	0	1	0
16	1	1	1	1	405	0	1	0
16	1	0	0	1	411	0	1	0
16	1	0	1	1	498	0	1	0
16	1	0	1	0	385	0	2	0
16	1	0	0	1	349	0	1	0
16	1	0	1	1	361	0	2	0
16	1	0	0	1	271	0	1	0
16	1	1	0	0	226	0	2	0
16	1	2	0	1	393	0	1	0
16	1	2	0	1	451	0	2	0
16	1	1	1	1	430	0	1	0
16	1	2	1	1	387	0	2	0
16	1	0	1	1	404	0	2	0
16	1	0	1	1	359	0	1	0
16	1	2	1	1	322	0	1	0
16	1	0	1	1	414	0	2	0
16	1	2	0	1	327	0	1	0
16	1	0	1	1	320	0	2	0
16	1	2	1	1	393	0	2	0
16	1	2	1	1	467	0	1	0
16	1	1	0	1	345	0	1	0
16	1	1	1	1	373	0	2	0
16	1	0	0	1	908	0	2	0
16	1	2	0	1	433	0	1	0
16	1	1	0	1	404	0	2	0
16	1	0	0	1	326	0	1	0
16	1	1	0	1	353	0	1	0
16	1	2	0	1	344	0	1	0
16	1	2	0	1	343	0	1	0
16	1	0	1	1	767	0	1	0
16	1	0	0	0	294	0	2	0
16	1	2	1	1	489	0	2	0
16	1	0	1	1	1087	0	2	0
16	1	1	0	1	590	1	2	1
16	1	2	0	1	568	0	2	0
16	1	1	0	1	475	0	1	0
16	1	2	0	1	327	0	1	0
16	1	2	0	1	569	0	2	0
16	1	0	0	1	693	0	2	0
16	1	2	1	1	438	0	1	0
16	1	2	0	1	366	0	2	0
16	1	1	1	1	484	0	2	0
16	1	2	1	1	811	0	1	0
16	1	1	0	1	874	0	2	0
16	1	0	1	1	482	0	1	0
16	1	1	1	1	316	0	2	0
16	1	2	0	1	902	0	2	0
16	1	1	0	1	425	0	1	0
16	1	2	1	1	431	0	1	0
16	1	2	0	1	397	0	1	0
16	1	2	0	1	823	0	2	0
16	1	2	0	1	407	1	1	1
16	1	1	0	1	429	0	1	0
16	1	1	0	1	360	0	1	0
16	1	1	1	0	290	0	1	0
16	1	0	0	1	440	0	1	0
16	1	1	0	1	339	0	2	0
16	1	0	0	1	1067	0	2	0
16	1	1	1	1	1291	0	1	0
16	1	1	0	1	447	0	1	0
16	1	1	0	1	995	0	2	0
16	1	0	1	1	540	0	1	0
16	1	0	0	1	708	0	2	0
16	1	1	1	1	391	0	2	0
16	1	2	1	0	322	0	1	0
16	1	0	1	1	390	0	2	0
16	1	1	1	1	307	0	1	0
16	1	2	1	1	438	0	1	0
16	1	0	1	1	451	0	1	0
16	1	2	0	1	343	0	2	0
16	1	2	0	1	447	0	2	0
16	1	2	0	1	399	0	2	0
16	1	0	0	1	442	0	2	0
16	1	2	1	1	548	0	2	0
16	1	0	0	1	444	0	1	0
16	1	0	1	1	465	0	2	0
16	1	2	1	1	759	0	1	0
16	1	1	1	1	426	0	2	0
16	1	0	0	1	584	0	1	0
16	1	0	1	1	682	0	1	0
16	1	1	0	1	562	0	2	0
16	1	2	1	1	369	0	2	0
16	1	1	1	1	602	0	2	0
16	1	0	1	1	282	0	1	0
16	1	1	1	1	410	0	1	0
16	1	1	0	1	493	0	2	0
16	1	2	1	1	377	0	1	0
16	1	0	0	1	394	0	2	0
16	1	0	1	1	651	0	2	0
16	1	1	0	1	531	0	1	0
16	1	0	1	1	997	0	1	0
16	1	1	1	1	372	0	1	0
16	1	1	1	1	327	0	1	0
16	1	2	1	0	119	0	2	0
16	1	0	0	1	383	0	2	0
16	1	2	0	1	418	0	1	0
16	1	0	1	1	440	0	2	0
16	1	2	1	1	544	0	1	0
16	1	1	0	1	464	0	1	0
16	1	1	1	1	369	0	2	0
16	1	2	0	1	360	0	2	0
16	1	0	0	1	358	0	1	0
16	1	1	0	1	841	0	2	0
16	1	0	0	1	476	0	1	0
16	1	0	0	0	309	0	2	0
16	1	0	1	1	650	0	1	0
16	1	0	0	1	753	0	2	0
16	1	1	0	1	658	0	2	0
10	4	0	0	1	386	1	2	1
10	4	2	0	1	332	0	1	0
10	4	2	0	1	255	0	2	0
10	4	0	0	1	324	1	1	1
10	4	2	0	0	287	0	1	0
10	4	1	0	1	356	0	1	0
10	4	0	0	1	340	1	1	1
10	4	2	1	1	307	0	1	0
10	4	1	1	1	343	0	1	0
10	4	2	1	1	336	0	1	0
10	4	1	1	1	319	0	1	0
10	4	2	0	1	289	0	2	0
10	4	1	0	1	310	0	1	0
10	4	1	1	1	356	0	2	0
10	4	2	0	1	341	0	2	0
10	4	0	0	1	316	1	2	1
10	4	0	0	1	310	1	2	1
10	4	2	1	1	336	0	2	0
10	4	1	0	1	353	0	1	0
10	4	0	1	1	365	1	2	1
10	4	1	1	1	344	0	1	0
10	4	2	1	1	275	0	2	0
10	4	2	1	1	368	0	1	0
10	4	1	0	1	326	0	2	0
10	4	1	0	1	345	0	1	0
10	4	2	0	1	380	0	1	0
10	4	1	1	1	307	0	1	0
10	4	1	1	1	310	0	2	0
10	4	1	0	1	374	0	1	0
10	4	1	1	1	344	0	2	0
10	4	1	0	1	339	0	1	0
10	4	1	0	1	286	0	2	0
10	4	1	0	1	274	0	2	0
10	4	1	1	1	324	0	1	0
10	4	0	0	1	302	1	1	1
10	4	2	0	1	542	0	1	0
10	4	1	1	1	361	0	2	0
10	4	2	0	1	265	0	2	0
10	4	0	0	1	297	1	1	1
10	4	0	1	1	299	1	1	1
10	4	0	0	1	302	1	2	1
10	4	0	0	0	242	1	2	1
10	4	0	0	1	268	1	2	1
10	4	1	1	1	303	1	2	1
10	4	2	1	1	303	0	2	0
10	4	0	1	1	328	1	2	1
10	4	0	1	1	309	1	1	1
10	4	1	1	0	200	0	1	0
10	4	2	0	1	278	0	1	0
10	4	1	1	1	343	1	1	1
10	4	2	0	1	296	0	1	0
10	4	0	0	1	345	1	1	1
10	4	0	0	1	291	1	1	1
10	4	0	1	1	305	1	2	1
10	4	1	0	0	266	1	1	1
10	4	2	0	1	298	0	1	0
10	4	2	0	1	305	0	2	0
10	4	1	0	1	279	1	2	1
10	4	0	0	1	333	1	1	1
10	4	0	0	1	340	1	1	1
10	4	2	0	0	271	1	1	1
10	4	2	0	1	360	1	2	1
10	4	1	1	1	334	0	1	0
10	4	0	0	1	353	1	1	1
10	4	2	0	1	272	0	1	0
10	4	2	1	1	257	1	1	1
10	4	2	0	1	354	0	1	0
10	4	2	1	1	337	0	2	0
10	4	0	1	1	288	1	1	1
10	4	0	1	1	328	1	2	2
10	4	1	1	1	326	0	2	0
10	4	1	1	1	366	1	2	1
10	4	2	1	1	513	0	1	0
10	4	2	0	1	327	0	1	0
10	4	0	1	1	362	1	2	1
10	4	1	0	1	3536	0	1	0
10	4	2	0	1	340	1	2	1
10	4	1	0	1	359	0	2	0
10	4	0	0	1	413	1	2	1
10	4	1	0	1	301	0	1	0
10	4	1	1	1	412	0	1	0
10	4	2	0	1	342	0	2	0
10	4	1	0	1	331	0	2	0
10	4	0	0	1	329	1	1	1
10	4	1	1	1	272	0	1	0
10	4	0	0	1	343	1	2	1
10	4	0	1	1	305	1	1	1
10	4	0	1	1	180	1	1	1
10	4	1	1	1	3454	0	2	0
10	4	0	1	1	336	1	2	1
10	4	1	0	1	334	0	2	0
10	4	0	1	1	311	1	2	1
10	4	0	1	1	236	1	1	1
10	4	2	1	1	253	0	2	0
10	4	0	0	1	315	1	1	2
10	4	1	0	1	320	1	1	1
10	4	1	0	1	313	0	1	0
10	4	2	1	1	282	0	2	0
10	4	0	0	1	280	1	2	1
10	4	2	1	1	317	0	1	0
10	4	1	1	1	340	0	2	0
10	4	2	1	1	265	0	1	0
10	4	2	1	1	272	0	2	0
10	4	2	1	1	347	0	1	0
10	4	1	0	1	354	0	2	0
10	4	0	1	1	348	1	1	1
10	4	1	1	1	318	0	2	0
10	4	1	0	1	296	0	2	0
10	4	1	1	1	329	0	2	0
10	4	2	1	1	463	0	2	0
10	4	2	0	1	275	0	2	0
10	4	2	1	1	283	0	2	0
10	4	2	0	1	276	0	2	0
10	4	2	1	1	273	0	1	0
10	4	2	1	1	212	0	1	0
10	4	0	0	1	307	1	1	1
10	4	1	0	1	328	0	1	0
10	4	0	1	1	291	1	1	1
10	4	0	1	1	333	1	2	1
10	4	2	1	0	251	1	1	1
10	4	0	0	1	327	1	1	1
10	4	1	1	1	348	0	1	0
10	4	2	1	1	341	0	2	0
10	4	1	1	1	319	0	1	0
10	4	0	1	1	352	1	1	1
10	4	1	1	1	334	0	2	0
10	4	1	0	1	308	0	2	0
10	4	2	1	1	368	0	2	0
10	4	0	1	1	432	1	2	1
10	4	2	1	1	329	0	2	0
10	4	2	0	1	388	0	2	0
10	4	0	1	1	369	1	1	1
10	4	0	1	1	328	1	2	1
10	4	1	0	1	286	1	2	1
10	4	0	1	1	342	1	2	1
10	4	2	0	1	282	1	2	1
10	4	0	0	1	338	1	1	1
10	4	2	1	1	337	0	1	0
10	4	2	0	1	275	0	1	0
10	4	1	0	1	347	1	2	1
10	4	0	1	1	445	1	2	1
10	4	0	1	1	336	1	2	1
10	4	0	1	1	340	1	2	1
10	4	0	0	1	407	1	2	1
10	3	0	1	1	365	0	2	0
10	3	2	1	1	344	0	2	0
10	3	1	0	1	289	0	1	0
10	3	2	0	1	301	0	1	0
10	3	2	1	1	323	0	1	0
10	3	2	1	1	313	0	2	0
10	3	0	1	1	336	1	2	1
10	3	2	0	1	298	0	1	0
10	3	1	1	1	333	0	1	0
10	3	1	1	1	343	1	1	1
10	3	1	0	1	344	0	2	0
10	3	2	1	1	252	0	2	0
10	3	2	0	1	354	0	1	0
10	3	0	0	1	376	0	1	0
10	3	1	0	1	356	0	2	0
10	3	0	0	1	362	0	2	0
10	3	1	1	1	320	0	2	0
10	3	0	1	1	336	1	1	1
10	3	1	1	1	334	0	2	0
10	3	1	0	1	320	0	2	0
10	3	2	1	1	2345	0	1	0
10	3	1	0	1	351	0	1	0
10	3	0	1	1	356	1	2	1
10	3	2	1	1	298	0	2	0
10	3	0	1	1	357	1	2	1
10	3	0	1	1	383	1	1	1
10	3	2	0	1	314	0	2	0
10	3	0	0	1	373	1	1	1
10	3	2	0	1	294	0	1	0
10	3	2	0	1	334	0	2	0
10	3	2	1	1	339	0	2	0
10	3	1	0	1	361	0	1	0
10	3	1	1	1	315	0	1	0
10	3	2	0	1	400	0	2	0
10	3	0	0	1	353	1	2	1
10	3	1	1	1	384	0	2	0
10	3	1	0	1	302	1	1	1
10	3	0	1	1	401	1	2	1
10	3	2	0	1	328	0	1	0
10	3	1	0	1	338	0	1	0
10	3	1	0	1	366	0	2	0
10	3	2	0	1	304	0	1	0
10	3	1	1	1	322	1	1	1
10	3	0	1	1	319	1	2	1
10	3	2	1	1	304	0	1	0
10	3	2	1	1	312	0	2	0
10	3	2	0	1	315	0	2	0
10	3	0	0	1	340	1	1	1
10	3	2	1	1	340	0	1	0
10	3	1	0	1	266	1	1	1
10	3	0	0	1	301	1	1	1
10	3	2	1	1	304	0	1	0
10	3	1	1	1	371	1	2	1
10	3	0	1	1	335	1	2	1
10	3	1	1	1	391	0	1	0
10	3	0	1	1	367	1	1	1
10	3	2	0	1	297	1	2	1
10	3	2	1	1	326	0	1	0
10	3	2	1	1	348	0	1	0
10	3	0	1	1	335	1	1	1
10	3	1	0	1	361	0	2	0
10	3	2	1	1	292	0	1	0
10	3	1	1	1	289	0	1	0
10	3	2	1	1	296	0	2	0
10	3	2	0	1	279	0	2	0
10	3	1	0	1	251	0	1	0
10	3	0	0	1	341	1	1	1
10	3	0	1	1	376	1	2	1
10	3	1	0	1	263	0	1	0
10	3	1	0	1	310	0	1	0
10	3	2	0	1	449	0	2	0
10	3	1	0	1	288	0	1	0
10	3	1	0	1	295	1	1	1
10	3	0	0	1	364	0	2	0
10	3	0	0	1	370	1	2	1
10	3	0	0	1	343	1	2	1
10	3	1	0	1	340	1	2	1
10	3	0	0	1	259	1	2	1
10	3	1	0	1	364	0	2	0
10	3	0	1	1	288	1	2	1
10	3	1	0	1	408	0	1	0
10	3	1	1	1	265	1	2	1
10	3	0	1	1	369	1	2	2
10	3	1	1	1	317	1	2	1
10	3	1	1	1	267	1	1	1
10	3	2	1	1	311	1	1	1
10	3	2	1	1	311	0	2	0
10	3	0	1	1	407	1	1	2
10	3	2	0	1	311	1	1	1
10	3	0	0	1	330	1	1	1
10	3	2	0	1	273	1	2	1
10	3	2	0	1	287	1	2	1
10	3	0	0	1	361	1	1	1
10	3	0	0	1	347	1	2	1
10	3	0	0	1	330	1	2	1
10	3	2	0	1	341	0	1	0
10	3	1	0	1	322	1	2	1
10	3	1	1	1	336	1	2	1
10	3	2	0	1	319	0	2	0
10	3	2	0	1	312	0	1	0
10	3	0	1	1	386	1	2	1
10	3	0	0	1	348	1	2	1
10	3	1	1	1	301	1	2	1
10	3	0	0	1	262	1	1	1
10	3	2	1	1	321	0	2	0
10	3	0	1	1	486	1	1	1
10	3	2	0	1	336	0	1	0
10	3	0	0	1	310	1	1	1
10	3	0	0	1	265	1	1	1
10	3	0	1	1	292	1	1	1
10	3	2	1	1	277	1	2	1
10	3	0	1	1	306	1	1	1
10	3	1	0	0	173	0	2	0
10	3	2	0	1	323	0	1	0
10	3	2	1	1	290	0	1	0
10	3	1	1	1	335	1	2	1
10	3	0	0	1	366	1	2	1
10	3	0	0	1	407	1	1	1
10	3	0	1	1	364	1	1	1
10	3	1	1	1	317	1	1	1
10	3	0	1	1	360	1	1	1
10	3	1	1	1	314	1	1	1
10	3	1	1	1	316	0	2	0
10	3	0	1	1	339	1	1	1
10	3	1	1	1	342	1	2	1
10	3	0	0	1	377	1	2	1
10	3	2	1	1	354	0	2	0
10	3	2	1	1	313	0	2	0
10	3	1	0	1	345	1	2	1
10	3	2	0	1	431	0	2	0
10	3	1	1	1	339	1	1	1
10	3	0	1	1	319	1	2	1
10	3	0	0	1	378	1	1	1
10	3	2	0	1	289	1	2	1
10	3	1	1	1	294	1	1	1
10	3	0	0	1	302	1	2	1
10	3	0	1	1	324	1	1	1
10	3	2	1	1	274	0	1	0
10	3	1	1	1	306	1	1	1
10	3	1	0	1	335	0	2	0
10	3	1	0	1	233	0	2	0
10	3	2	0	0	270	0	1	0
10	3	1	1	1	362	1	2	1
10	3	2	1	1	356	0	1	0
10	2	0	0	1	307	0	2	0
10	2	1	0	1	337	0	1	0
10	2	2	1	1	326	1	2	1
10	2	1	0	1	348	1	2	1
10	2	1	1	1	352	1	1	1
10	2	2	0	1	267	1	1	1
10	2	2	0	1	389	0	2	0
10	2	1	0	1	360	1	1	1
10	2	0	1	1	404	0	1	0
10	2	0	1	1	463	1	1	1
10	2	0	0	1	310	1	1	1
10	2	1	0	1	390	1	2	1
10	2	1	0	0	371	1	1	1
10	2	1	0	1	327	1	1	1
10	2	2	1	1	365	1	2	1
10	2	1	0	1	391	1	1	2
10	2	2	1	1	346	1	2	1
10	2	1	0	1	319	1	1	1
10	2	2	0	1	311	1	1	1
10	2	0	1	1	426	1	1	1
10	2	1	1	1	405	1	1	1
10	2	1	1	1	595	1	2	1
10	2	2	0	1	335	1	1	1
10	2	0	0	1	496	1	1	2
10	2	0	0	1	320	1	1	1
10	2	0	1	1	368	1	2	1
10	2	1	0	1	306	1	2	1
10	2	2	1	1	320	0	2	0
10	2	0	0	1	336	1	1	1
10	2	2	1	1	366	0	1	0
10	2	2	0	1	328	0	1	0
10	2	0	0	1	328	1	2	1
10	2	0	0	1	422	1	2	1
10	2	1	0	1	382	0	2	0
10	2	1	0	1	378	1	1	1
10	2	0	1	1	335	0	2	0
10	2	2	1	1	326	0	1	0
10	2	1	0	1	384	0	1	0
10	2	0	1	1	335	0	1	0
10	2	2	1	1	340	0	2	0
10	2	0	0	1	362	1	2	1
10	2	0	1	1	411	0	2	0
10	2	1	0	1	376	0	1	0
10	2	1	1	1	355	0	2	0
10	2	0	1	1	346	1	2	1
10	2	2	1	1	303	0	2	0
10	2	2	0	1	378	0	2	0
10	2	2	0	1	394	0	2	0
10	2	2	1	1	359	0	1	0
10	2	2	1	1	350	0	2	0
10	2	0	0	1	311	0	1	0
10	2	0	0	1	459	1	2	1
10	2	1	1	1	352	0	2	0
10	2	1	0	1	447	0	2	0
10	2	1	0	1	346	0	2	0
10	2	0	0	1	503	1	1	1
10	2	2	1	1	458	0	1	0
10	2	2	0	1	391	0	2	0
10	2	2	0	1	329	0	2	0
10	2	1	1	1	434	1	2	1
10	2	0	1	1	364	0	1	0
10	2	0	1	1	377	1	2	1
10	2	2	1	1	374	0	1	0
10	2	2	1	1	392	0	2	0
10	2	1	1	1	426	1	2	1
10	2	1	0	1	380	0	2	0
10	2	2	0	1	390	0	2	0
10	2	1	1	1	341	0	2	0
10	2	2	0	1	256	0	2	0
10	2	1	1	1	329	0	1	0
10	2	2	1	1	370	0	1	0
10	2	1	1	1	350	1	1	1
10	2	0	0	1	426	1	1	1
10	2	0	1	1	350	1	1	1
10	2	2	1	1	285	0	1	0
10	2	2	0	1	345	0	2	0
10	2	2	0	1	413	0	1	0
10	2	2	1	1	253	0	1	0
10	2	0	1	1	344	0	2	0
10	2	1	1	1	327	0	2	0
10	2	0	1	1	356	1	2	1
10	2	2	1	1	370	0	1	0
10	2	0	0	1	333	1	1	1
10	2	0	1	1	280	1	1	1
10	2	1	0	1	311	1	1	1
10	2	1	1	1	373	1	2	1
10	2	2	1	1	365	0	2	0
10	2	1	1	1	366	0	1	0
10	2	1	1	1	322	0	1	0
10	2	0	1	1	376	1	1	1
10	2	1	0	1	294	0	1	0
10	2	2	1	1	498	1	1	1
10	2	2	0	1	329	0	2	0
10	2	2	0	1	357	0	1	0
10	2	2	0	1	356	0	1	0
10	2	0	1	1	376	1	2	1
10	2	1	1	1	337	0	1	0
10	2	2	1	1	351	0	1	0
10	2	0	0	1	405	0	2	0
10	2	0	1	1	414	1	1	1
10	2	1	1	1	372	0	1	0
10	2	0	0	1	544	0	1	0
10	2	1	0	1	361	0	2	0
10	2	2	0	1	423	0	1	0
10	2	2	0	1	375	0	1	0
10	2	0	1	1	353	1	2	1
10	2	2	1	1	312	0	2	0
10	2	0	0	1	392	0	1	0
10	2	1	1	1	449	0	1	0
10	2	0	0	1	374	0	2	0
10	2	1	1	1	378	0	1	0
10	2	2	1	1	299	0	2	0
10	2	2	0	1	366	0	1	0
10	2	0	1	1	339	0	2	0
10	2	0	0	1	367	1	1	1
10	2	1	0	1	403	0	2	0
10	2	1	1	1	425	0	2	0
10	2	0	0	1	329	0	1	0
10	2	1	1	1	398	0	1	0
10	2	2	0	1	378	0	2	0
10	2	0	1	1	357	1	2	1
10	2	0	0	1	638	1	2	1
10	2	1	1	1	302	1	2	1
10	2	1	1	1	326	0	2	0
10	2	1	0	1	306	0	1	0
10	2	2	1	1	398	0	2	0
10	2	0	1	1	345	0	1	0
10	2	1	0	1	369	1	2	1
10	2	0	1	0	237	0	2	0
10	2	1	0	1	310	0	1	0
10	2	0	0	1	341	0	1	0
10	2	1	0	1	350	0	2	0
10	2	2	0	1	353	0	2	0
10	2	0	0	1	320	0	2	0
10	2	0	1	1	233	1	1	1
10	2	2	0	1	326	0	1	0
10	2	1	1	1	329	0	2	0
10	2	0	0	1	344	1	2	1
10	2	0	0	0	2736	1	2	1
10	2	2	1	1	410	0	2	0
10	2	0	0	1	318	1	2	1
10	2	2	0	1	398	0	1	0
10	2	2	1	1	353	0	1	0
10	2	1	0	1	307	0	2	0
10	1	2	0	1	484	1	2	1
10	1	1	1	1	717	0	2	0
10	1	1	1	1	649	0	1	0
10	1	2	0	1	594	0	2	0
10	1	0	1	1	1112	1	2	1
10	1	1	1	1	751	0	1	0
10	1	2	0	1	900	0	2	0
10	1	0	0	1	955	1	1	1
10	1	2	0	1	788	1	1	1
10	1	0	0	1	876	1	1	1
10	1	1	1	1	562	0	1	0
10	1	2	0	1	805	0	1	0
10	1	2	0	1	720	0	1	0
10	1	1	1	1	680	0	1	0
10	1	0	1	1	776	0	2	0
10	1	0	0	1	973	0	1	0
10	1	1	1	1	721	1	1	1
10	1	0	0	1	822	1	2	1
10	1	2	0	1	729	0	2	0
10	1	1	0	1	681	1	1	1
10	1	1	0	1	709	0	2	0
10	1	2	1	1	530	0	1	0
10	1	0	1	1	650	0	1	0
10	1	1	1	1	700	1	2	1
10	1	1	1	1	575	1	2	1
10	1	1	0	1	630	1	1	1
10	1	2	1	1	700	0	2	0
10	1	1	1	1	703	0	2	0
10	1	2	1	1	879	1	1	2
10	1	0	0	1	963	0	2	0
10	1	2	0	1	695	0	1	0
10	1	0	1	1	1487	0	1	0
10	1	2	1	1	1188	1	2	2
10	1	0	1	1	808	1	2	1
10	1	1	1	1	831	0	1	0
10	1	2	1	1	689	0	2	0
10	1	2	0	1	1055	0	2	0
10	1	0	0	1	992	0	2	0
10	1	2	0	1	840	0	1	0
10	1	2	0	1	755	0	2	0
10	1	1	0	1	703	1	1	1
10	1	0	0	1	958	1	2	1
10	1	0	1	1	799	1	2	1
10	1	1	1	1	573	0	2	0
10	1	0	1	1	824	1	2	1
10	1	1	0	1	872	0	2	0
10	1	1	1	1	1708	1	2	1
10	1	2	1	1	713	1	1	1
10	1	2	1	1	494	0	1	0
10	1	0	0	1	1015	1	1	1
10	1	1	1	1	656	0	2	0
10	1	0	0	1	1201	1	1	2
10	1	1	0	1	697	1	1	1
10	1	0	1	1	1478	1	1	1
10	1	2	1	1	778	1	1	1
10	1	0	0	1	1129	1	1	1
10	1	0	1	1	903	1	2	1
10	1	1	0	1	750	1	2	1
10	1	0	1	1	826	1	2	1
10	1	1	0	1	857	1	1	1
10	1	0	1	1	1024	1	2	1
10	1	1	0	1	782	1	1	1
10	1	2	1	1	794	0	2	0
10	1	2	1	1	574	0	2	0
10	1	0	1	1	660	0	1	0
10	1	2	0	1	858	1	1	1
10	1	1	1	1	822	0	1	0
10	1	1	0	1	1160	1	1	1
10	1	1	0	1	609	0	1	0
10	1	2	1	1	504	0	2	0
10	1	1	0	1	585	0	2	0
10	1	1	0	1	719	0	2	0
10	1	1	0	1	567	1	2	1
10	1	2	0	1	564	0	2	0
10	1	2	1	1	592	0	2	0
10	1	2	0	1	555	0	1	0
10	1	1	0	1	550	0	2	0
10	1	0	0	1	761	0	2	0
10	1	0	1	1	577	0	1	0
10	1	2	1	1	634	0	1	0
10	1	0	0	1	671	0	2	0
10	1	1	1	1	542	0	2	0
10	1	0	0	1	950	1	2	1
10	1	0	1	1	760	1	1	1
10	1	0	0	1	643	1	2	1
10	1	1	1	1	766	1	1	1
10	1	1	1	1	679	1	2	1
10	1	2	1	1	968	0	1	0
10	1	2	1	1	645	0	2	0
10	1	1	0	1	645	0	1	0
10	1	1	1	1	776	0	2	0
10	1	1	0	1	502	0	1	0
10	1	1	0	1	507	0	1	0
10	1	0	0	1	595	0	2	0
10	1	2	1	1	503	0	2	0
10	1	1	0	1	520	1	1	1
10	1	2	0	1	602	0	1	0
10	1	2	1	1	984	0	1	0
10	1	0	1	1	606	0	1	0
10	1	2	0	1	571	0	1	0
10	1	1	1	1	588	0	2	0
10	1	0	0	1	552	0	1	0
10	1	0	0	1	562	0	1	0
10	1	2	1	1	864	0	1	0
10	1	1	0	1	771	0	1	0
10	1	1	1	1	1332	1	2	1
10	1	0	0	1	648	0	1	0
10	1	2	0	1	475	0	2	0
10	1	2	1	1	553	0	2	0
10	1	1	0	1	600	0	2	0
10	1	0	1	1	601	0	1	0
10	1	2	1	1	509	0	1	0
10	1	0	1	1	601	0	2	0
10	1	2	0	1	718	0	2	0
10	1	2	0	1	586	0	1	0
10	1	1	0	1	540	0	1	0
10	1	2	1	1	529	0	1	0
10	1	0	0	1	573	1	1	1
10	1	2	1	0	14759	1	2	1
10	1	2	0	1	573	0	2	0
10	1	2	0	1	385	0	2	0
10	1	1	1	1	421	0	1	0
10	1	0	1	1	398	1	2	1
10	1	1	0	1	326	0	2	0
10	1	0	0	1	245	0	1	0
10	1	0	0	1	307	1	1	1
10	1	0	0	1	446	1	2	1
10	1	0	1	1	362	1	1	1
10	1	0	1	1	379	0	2	0
10	1	0	0	1	281	1	1	1
10	1	2	0	1	365	0	1	0
10	1	0	1	1	278	0	2	0
10	1	0	0	1	352	0	1	0
10	1	1	0	0	224	1	2	1
10	1	1	1	1	400	1	1	1
10	1	2	1	1	365	0	1	0
10	1	2	1	1	376	0	1	0
10	1	0	0	1	374	1	1	1
10	1	2	0	1	279	0	2	0
10	1	0	0	1	353	1	2	1
10	1	1	1	1	301	1	2	1
10	1	2	1	1	357	0	2	0
10	1	1	0	1	320	1	2	1
10	1	0	1	1	289	0	2	0
4	4	0	0	1	418	0	1	0
4	4	2	0	1	461	0	1	0
4	4	1	0	1	536	0	2	0
4	4	1	0	1	510	0	2	0
4	4	0	0	1	470	0	2	0
4	4	0	0	1	906	0	1	0
4	4	2	1	1	471	0	2	0
4	4	1	1	1	523	0	2	0
4	4	0	1	1	681	0	1	0
4	4	1	1	1	415	0	2	0
4	4	2	1	1	667	0	2	0
4	4	0	0	1	509	0	1	0
4	4	2	0	1	1231	0	2	0
4	4	1	1	1	408	0	2	0
4	4	2	1	1	536	0	2	0
4	4	1	1	1	928	0	1	0
4	4	1	1	0	2056	0	2	0
4	4	2	0	1	596	0	2	0
4	4	2	1	1	488	0	1	0
4	4	1	1	1	613	0	2	0
4	4	0	1	1	847	0	1	0
4	4	2	0	1	865	0	2	0
4	4	2	1	1	908	0	1	0
4	4	0	0	1	1535	0	2	0
4	4	2	0	1	448	0	2	0
4	4	1	1	1	460	0	2	0
4	4	2	1	1	484	0	2	0
4	4	1	1	0	523	0	2	0
4	4	2	0	1	545	0	2	0
4	4	1	1	1	576	0	2	0
4	4	0	0	1	1264	0	2	0
4	4	1	0	1	787	0	2	0
4	4	1	1	1	378	0	1	0
4	4	1	0	1	492	0	1	0
4	4	1	1	1	473	0	2	0
4	4	0	1	1	489	0	2	0
4	4	1	0	1	378	0	1	0
4	4	1	1	0	353	0	1	0
4	4	0	1	1	436	0	2	0
4	4	1	1	1	2415	0	1	0
4	4	0	0	1	411	0	2	0
4	4	0	0	1	567	0	1	0
4	4	0	1	1	1265	0	1	0
4	4	2	0	1	426	0	1	0
4	4	1	1	1	913	0	1	0
4	4	2	0	1	434	0	1	0
4	4	2	0	1	636	0	1	0
4	4	1	0	1	904	0	2	0
4	4	2	1	1	466	0	2	0
4	4	1	0	1	482	0	1	0
4	4	2	0	1	433	0	1	0
4	4	2	0	1	574	0	2	0
4	4	2	1	1	629	0	1	0
4	4	0	1	1	423	0	1	0
4	4	0	0	1	500	0	2	0
4	4	1	0	1	577	0	2	0
4	4	0	1	1	525	0	1	0
4	4	1	0	1	437	0	2	0
4	4	2	1	1	592	0	2	0
4	4	0	1	1	590	0	2	0
4	4	2	1	1	373	0	2	0
4	4	0	1	1	423	0	2	0
4	4	1	0	1	533	0	1	0
4	4	1	0	1	515	0	1	0
4	4	0	1	1	545	0	1	0
4	4	0	0	1	552	0	2	0
4	4	0	1	1	414	0	2	0
4	4	1	0	1	403	0	1	0
4	4	0	0	1	352	0	1	0
4	4	0	0	1	695	0	2	0
4	4	2	0	1	660	0	2	0
4	4	2	0	1	464	0	1	0
4	4	0	0	1	552	0	1	0
4	4	1	0	1	490	0	1	0
4	4	0	0	1	1268	0	2	0
4	4	2	1	1	399	0	1	0
4	4	2	0	1	522	0	2	0
4	4	1	1	1	403	0	2	0
4	4	0	0	1	455	0	1	0
4	4	0	0	1	791	0	2	0
4	4	1	1	1	381	0	1	0
4	4	0	1	1	470	0	2	0
4	4	0	1	1	1208	0	1	0
4	4	1	0	1	518	0	1	0
4	4	2	1	1	664	0	1	0
4	4	0	1	1	758	0	1	0
4	4	1	0	1	654	0	2	0
4	4	0	1	1	602	0	2	0
4	4	0	0	1	852	0	2	0
4	4	1	1	1	734	0	2	0
4	4	2	1	0	1966	0	2	0
4	4	2	1	1	500	0	1	0
4	4	0	1	1	473	0	2	0
4	4	1	0	1	627	0	2	0
4	4	2	1	1	453	0	1	0
4	4	1	0	1	463	0	1	0
4	4	0	0	1	677	0	2	0
4	4	2	0	1	614	0	2	0
4	4	2	0	1	581	0	1	0
4	4	2	0	1	405	0	1	0
4	4	0	1	1	675	0	1	0
4	4	0	0	1	508	0	2	0
4	4	1	1	1	419	0	1	0
4	4	2	1	1	804	0	1	0
4	4	0	1	1	780	0	2	0
4	4	1	1	1	512	0	2	0
4	4	2	1	1	668	0	2	0
4	4	0	1	1	757	0	1	0
4	4	0	0	1	532	0	2	0
4	4	1	0	1	919	0	2	0
4	4	2	0	1	522	0	2	0
4	4	1	0	1	330	0	2	0
4	4	0	0	1	496	0	2	0
4	4	1	0	1	1624	0	2	0
4	4	0	0	1	491	0	1	0
4	4	1	1	1	575	0	1	0
4	4	0	1	1	476	0	2	0
4	4	2	0	1	592	0	1	0
4	4	2	1	1	666	0	1	0
4	4	1	0	1	458	0	1	0
4	4	2	1	1	516	0	1	0
4	4	0	1	1	497	0	1	0
4	4	1	0	1	417	0	1	0
4	4	2	1	1	455	0	2	0
4	4	0	0	1	397	0	1	0
4	4	1	1	1	352	0	1	0
4	4	1	0	1	633	0	1	0
4	4	2	0	1	414	0	1	0
4	4	2	0	1	789	0	2	0
4	4	0	0	1	584	0	1	0
4	4	0	1	1	703	0	1	0
4	4	2	0	1	502	0	2	0
4	4	0	1	1	564	0	1	0
4	4	2	1	1	667	0	2	0
4	4	0	0	1	620	0	1	0
4	4	1	1	1	409	0	1	0
4	4	2	1	1	1022	0	1	0
4	4	2	1	1	529	0	1	0
4	4	2	0	1	502	0	1	0
4	4	1	1	1	462	0	1	0
4	4	2	1	1	516	1	1	2
4	4	2	0	1	297	0	2	0
4	4	1	1	1	410	0	1	0
4	4	1	0	1	447	0	2	0
4	3	0	0	1	3013	0	2	0
4	3	0	1	1	703	0	1	0
4	3	2	0	1	926	0	2	0
4	3	1	0	1	713	0	2	0
4	3	1	1	1	537	0	2	0
4	3	0	0	1	509	0	2	0
4	3	1	0	1	476	0	2	0
4	3	1	0	1	574	0	2	0
4	3	1	0	1	516	0	2	0
4	3	1	1	1	717	0	1	0
4	3	0	1	1	441	0	1	0
4	3	0	1	1	1183	0	1	0
4	3	2	1	1	575	0	1	0
4	3	1	0	1	848	0	2	0
4	3	0	0	1	1210	0	2	0
4	3	0	0	1	566	0	2	0
4	3	0	1	0	699	0	2	0
4	3	2	0	1	606	0	2	0
4	3	0	0	1	673	0	2	0
4	3	2	0	1	656	0	1	0
4	3	1	0	1	664	0	2	0
4	3	0	1	1	788	0	1	0
4	3	0	0	1	581	0	2	0
4	3	2	0	1	428	0	2	0
4	3	1	1	1	497	0	1	0
4	3	1	0	1	555	0	1	0
4	3	1	1	1	453	0	2	0
4	3	0	1	1	521	0	2	0
4	3	1	0	1	580	0	1	0
4	3	2	1	1	488	0	2	0
4	3	2	1	1	336	0	2	0
4	3	0	1	1	670	0	2	0
4	3	1	0	1	439	0	1	0
4	3	0	0	1	657	0	2	0
4	3	2	1	1	471	0	2	0
4	3	0	0	1	584	0	2	0
4	3	2	1	1	747	0	1	0
4	3	2	1	1	436	0	2	0
4	3	0	1	1	435	0	2	0
4	3	0	0	1	486	0	1	0
4	3	2	0	1	555	0	1	0
4	3	2	1	1	457	0	2	0
4	3	1	1	1	705	0	1	0
4	3	2	0	1	682	0	2	0
4	3	0	1	1	408	0	2	0
4	3	1	1	1	494	0	2	0
4	3	0	0	1	870	0	1	0
4	3	1	1	1	1809	0	1	0
4	3	1	0	1	450	0	1	0
4	3	1	1	1	471	0	2	0
4	3	0	1	1	566	0	2	0
4	3	2	0	1	1474	0	2	0
4	3	0	0	1	487	0	2	0
4	3	0	1	1	719	0	2	0
4	3	0	1	1	697	0	2	0
4	3	2	1	1	482	0	1	0
4	3	0	0	1	447	0	1	0
4	3	2	0	1	1141	0	2	0
4	3	1	1	1	566	0	2	0
4	3	0	0	1	440	0	1	0
4	3	2	1	1	1097	0	1	0
4	3	1	0	1	475	0	2	0
4	3	1	1	1	435	0	2	0
4	3	0	0	1	1599	0	2	0
4	3	2	1	1	753	0	2	0
4	3	0	1	1	569	0	1	0
4	3	2	1	1	403	0	2	0
4	3	1	0	1	529	0	2	0
4	3	1	0	1	528	0	1	0
4	3	1	1	1	1500	0	1	0
4	3	2	0	1	494	0	1	0
4	3	0	0	1	426	0	1	0
4	3	2	1	1	2281	0	2	0
4	3	0	1	1	728	0	1	0
4	3	1	1	1	499	0	1	0
4	3	1	0	1	1049	0	2	0
4	3	2	0	1	649	0	1	0
4	3	0	1	1	698	0	1	0
4	3	1	1	1	591	0	1	0
4	3	1	1	1	482	0	2	0
4	3	0	0	1	579	0	1	0
4	3	0	1	1	472	0	1	0
4	3	0	0	1	723	0	2	0
4	3	1	0	1	509	0	2	0
4	3	2	0	1	544	0	2	0
4	3	1	1	1	717	0	1	0
4	3	0	0	1	744	0	1	0
4	3	2	1	1	456	0	2	0
4	3	1	1	1	445	0	1	0
4	3	1	1	1	459	0	1	0
4	3	0	1	1	546	0	1	0
4	3	2	0	1	610	0	1	0
4	3	1	0	1	467	0	2	0
4	3	2	1	1	415	0	2	0
4	3	1	0	1	489	0	1	0
4	3	0	1	1	540	0	1	0
4	3	0	1	1	424	0	2	0
4	3	2	0	1	1814	0	2	0
4	3	1	0	1	462	0	1	0
4	3	2	0	1	457	0	2	0
4	3	1	0	1	505	0	1	0
4	3	0	0	1	505	0	1	0
4	3	2	0	1	1357	0	2	0
4	3	2	0	1	448	0	1	0
4	3	1	0	1	494	0	1	0
4	3	2	1	1	702	0	1	0
4	3	0	1	1	612	0	1	0
4	3	2	1	1	1073	0	1	0
4	3	2	0	1	894	0	1	0
4	3	0	1	1	391	0	2	0
4	3	0	1	1	487	0	2	0
4	3	2	1	1	557	0	1	0
4	3	1	0	1	2607	0	2	0
4	3	2	0	1	561	0	1	0
4	3	2	0	1	633	0	1	0
4	3	2	0	1	703	0	2	0
4	3	0	0	1	1054	0	2	0
4	3	2	0	1	413	0	1	0
4	3	0	1	1	700	0	1	0
4	3	0	0	1	417	0	1	0
4	3	0	0	1	516	0	1	0
4	3	2	1	0	294	0	1	0
4	3	1	1	1	408	0	1	0
4	3	0	1	1	647	0	2	0
4	3	1	1	1	945	0	2	0
4	3	1	0	1	612	0	2	0
4	3	1	0	1	393	0	2	0
4	3	2	0	1	529	0	1	0
4	3	2	0	1	584	0	2	0
4	3	2	0	1	470	0	2	0
4	3	1	1	1	687	0	2	0
4	3	2	1	1	527	0	1	0
4	3	0	1	1	2000	0	1	0
4	3	1	1	1	422	0	1	0
4	3	0	0	1	611	0	1	0
4	3	1	1	1	565	0	1	0
4	3	2	1	1	472	0	1	0
4	3	2	1	1	630	0	1	0
4	3	1	0	1	709	0	1	0
4	3	1	1	1	451	0	2	0
4	3	1	1	1	758	0	1	0
4	3	2	1	1	430	0	1	0
4	3	2	1	1	453	0	2	0
4	3	2	1	1	452	0	1	0
4	2	0	1	1	669	0	2	0
4	2	1	0	1	540	0	1	0
4	2	1	1	1	912	0	1	0
4	2	1	0	1	655	0	2	0
4	2	2	0	1	391	0	1	0
4	2	1	1	1	683	0	1	0
4	2	0	1	1	478	0	2	0
4	2	0	0	1	536	0	1	0
4	2	2	0	1	592	0	2	0
4	2	2	0	1	470	0	1	0
4	2	0	0	1	594	0	2	0
4	2	1	0	1	375	0	1	0
4	2	2	0	1	796	0	1	0
4	2	1	0	1	447	0	1	0
4	2	1	1	1	512	0	1	0
4	2	1	1	1	416	0	2	0
4	2	0	0	1	4447	0	2	0
4	2	1	0	1	465	0	2	0
4	2	2	1	1	446	0	2	0
4	2	1	1	1	1049	0	1	0
4	2	1	1	1	329	0	1	0
4	2	0	0	1	391	0	1	0
4	2	2	0	1	640	0	2	0
4	2	2	0	1	395	0	1	0
4	2	0	0	1	384	0	1	0
4	2	0	1	1	439	0	2	0
4	2	1	0	1	3785	0	2	0
4	2	0	0	1	492	0	2	0
4	2	2	1	1	632	0	2	0
4	2	0	1	1	1775	0	1	0
4	2	2	1	1	616	0	1	0
4	2	0	0	1	602	0	2	0
4	2	2	0	1	736	0	2	0
4	2	0	0	1	509	0	2	0
4	2	0	1	1	572	0	1	0
4	2	0	0	1	833	0	1	0
4	2	0	0	1	628	1	2	1
4	2	2	0	1	642	0	2	0
4	2	2	0	1	462	0	1	0
4	2	0	0	1	423	0	2	0
4	2	2	1	1	597	0	2	0
4	2	2	0	1	2225	0	2	0
4	2	0	1	1	440	0	2	0
4	2	1	0	1	1282	0	1	0
4	2	1	1	1	694	0	2	0
4	2	1	1	1	433	0	2	0
4	2	0	0	1	476	0	1	0
4	2	2	1	1	1417	1	2	1
4	2	1	0	1	661	0	2	0
4	2	1	0	1	542	0	2	0
4	2	0	1	1	975	0	1	0
4	2	0	1	0	458	0	2	0
4	2	0	0	1	1449	1	2	1
4	2	1	1	1	461	0	1	0
4	2	1	1	1	438	0	2	0
4	2	2	1	1	586	0	1	0
4	2	0	0	1	1661	1	2	1
4	2	1	0	1	826	0	2	0
4	2	2	0	1	657	0	1	0
4	2	1	1	1	417	0	2	0
4	2	2	1	1	426	0	1	0
4	2	1	1	1	480	0	1	0
4	2	0	1	1	403	0	1	0
4	2	2	1	1	404	0	2	0
4	2	2	0	1	563	0	1	0
4	2	0	0	1	433	0	1	0
4	2	0	0	1	365	0	2	0
4	2	2	0	1	2759	0	2	0
4	2	1	1	1	511	0	2	0
4	2	1	0	1	443	0	2	0
4	2	1	0	1	308	0	1	0
4	2	1	1	1	420	0	1	0
4	2	1	0	1	640	0	2	0
4	2	1	1	1	408	0	2	0
4	2	2	1	1	330	0	1	0
4	2	2	1	1	640	0	1	0
4	2	0	1	1	575	0	2	0
4	2	2	1	1	486	0	1	0
4	2	0	1	1	449	0	1	0
4	2	1	0	1	434	0	1	0
4	2	0	0	1	590	0	2	0
4	2	1	0	1	459	0	2	0
4	2	0	1	1	576	0	1	0
4	2	0	0	1	515	0	2	0
4	2	0	1	1	511	0	2	0
4	2	2	1	1	444	0	1	0
4	2	2	1	1	486	0	1	0
4	2	0	1	1	420	0	1	0
4	2	2	0	1	565	0	2	0
4	2	2	1	1	445	0	1	0
4	2	1	0	1	423	0	1	0
4	2	1	0	1	443	0	1	0
4	2	1	0	1	454	0	2	0
4	2	0	0	1	415	0	2	0
4	2	2	0	1	532	0	2	0
4	2	1	1	1	526	0	2	0
4	2	2	0	1	464	0	2	0
4	2	2	1	1	561	0	2	0
4	2	0	1	1	887	0	1	0
4	2	1	0	1	450	0	1	0
4	2	1	1	1	683	0	1	0
4	2	0	1	1	488	0	1	0
4	2	1	0	1	432	0	1	0
4	2	2	1	1	568	0	2	0
4	2	2	0	1	700	0	2	0
4	2	2	0	1	492	0	1	0
4	2	2	1	1	363	0	1	0
4	2	0	1	1	504	0	2	0
4	2	1	1	1	400	0	1	0
4	2	1	0	1	449	0	2	0
4	2	1	0	1	445	0	2	0
4	2	1	1	1	766	0	2	0
4	2	1	1	1	660	0	1	0
4	2	0	0	1	463	0	1	0
4	2	2	1	1	390	0	1	0
4	2	2	0	1	558	0	2	0
4	2	2	0	1	411	0	1	0
4	2	1	0	1	494	0	1	0
4	2	1	0	1	456	0	1	0
4	2	0	0	1	705	0	1	0
4	2	0	1	1	527	0	2	0
4	2	0	0	1	465	0	1	0
4	2	1	1	1	436	0	2	0
4	2	2	0	1	455	0	2	0
4	2	0	1	1	566	0	1	0
4	2	1	1	1	494	0	2	0
4	2	2	1	1	491	0	2	0
4	2	2	1	1	410	0	2	0
4	2	2	0	1	430	0	1	0
4	2	0	1	1	663	0	1	0
4	2	2	0	1	1385	0	2	0
4	2	2	0	1	460	1	2	1
4	2	0	1	1	417	0	1	0
4	2	2	0	1	530	0	1	0
4	2	2	1	1	591	0	1	0
4	2	2	0	1	547	0	1	0
4	2	0	0	1	412	0	1	0
4	2	2	0	1	593	0	2	0
4	2	0	1	1	571	0	1	0
4	2	1	1	1	369	0	1	0
4	2	0	1	1	588	0	1	0
4	2	0	0	1	631	0	2	0
4	2	0	1	1	576	0	2	0
4	2	1	0	1	645	0	2	0
4	1	1	0	1	1524	0	2	0
4	1	2	1	1	1293	0	1	0
4	1	1	0	1	1350	0	2	0
4	1	0	1	1	1051	0	1	0
4	1	2	1	1	926	0	2	0
4	1	0	1	1	1447	0	1	0
4	1	0	0	1	1307	1	2	1
4	1	1	1	1	1635	0	2	0
4	1	1	1	1	673	0	2	0
4	1	1	1	1	535	0	2	0
4	1	1	1	1	1255	0	1	0
4	1	0	0	1	2217	0	2	0
4	1	2	0	1	802	0	2	0
4	1	2	1	1	551	0	2	0
4	1	2	1	1	594	0	2	0
4	1	0	1	1	613	0	1	0
4	1	1	0	1	503	0	1	0
4	1	2	1	1	464	0	2	0
4	1	1	1	1	449	0	1	0
4	1	2	0	1	494	0	2	0
4	1	2	0	1	641	0	2	0
4	1	2	1	1	592	0	2	0
4	1	1	1	1	894	0	1	0
4	1	1	0	1	451	0	2	0
4	1	2	0	1	495	0	1	0
4	1	0	0	1	505	0	2	0
4	1	1	1	1	440	0	2	0
4	1	2	1	1	677	0	1	0
4	1	1	0	1	1198	0	2	0
4	1	0	1	1	502	0	2	0
4	1	2	0	1	623	0	2	0
4	1	0	0	1	1469	0	2	0
4	1	2	0	1	334	0	1	0
4	1	0	1	1	479	0	1	0
4	1	0	0	1	1183	0	2	0
4	1	1	0	1	790	0	2	0
4	1	2	1	1	551	0	2	0
4	1	2	0	1	484	0	2	0
4	1	0	0	1	811	0	2	0
4	1	1	1	1	688	0	1	0
4	1	0	0	1	924	0	2	0
4	1	1	0	1	629	0	2	0
4	1	1	0	1	614	0	1	0
4	1	0	0	1	870	0	1	0
4	1	0	1	1	713	0	1	0
4	1	1	1	1	659	0	1	0
4	1	2	0	1	1179	0	1	0
4	1	2	0	1	582	0	1	0
4	1	0	1	1	1017	0	2	0
4	1	1	1	1	1887	0	1	0
4	1	0	1	1	484	0	1	0
4	1	2	0	1	1670	0	2	0
4	1	2	0	1	745	0	2	0
4	1	1	1	1	986	0	1	0
4	1	2	1	1	427	0	1	0
4	1	2	1	1	431	0	1	0
4	1	2	0	1	586	0	2	0
4	1	1	1	1	655	0	1	0
4	1	2	0	1	892	0	2	0
4	1	0	1	1	791	0	1	0
4	1	1	0	1	993	0	2	0
4	1	0	1	1	722	0	1	0
4	1	0	0	1	516	0	1	0
4	1	2	0	1	384	0	2	0
4	1	2	0	1	478	0	1	0
4	1	0	1	1	711	0	1	0
4	1	1	0	1	445	0	1	0
4	1	0	1	1	752	0	2	0
4	1	0	0	1	999	0	2	0
4	1	0	1	1	558	0	2	0
4	1	2	0	1	746	0	1	0
4	1	1	1	1	1455	0	1	0
4	1	1	0	1	431	0	1	0
4	1	0	0	1	633	0	2	0
4	1	1	0	1	494	0	2	0
4	1	2	0	1	519	0	1	0
4	1	1	0	1	6026	0	2	0
4	1	0	1	1	466	0	1	0
4	1	2	1	1	707	0	1	0
4	1	0	1	1	642	0	2	0
4	1	0	0	1	555	0	1	0
4	1	2	1	1	389	0	2	0
4	1	2	0	1	409	0	1	0
4	1	0	0	1	1095	0	2	0
4	1	0	1	1	817	0	2	0
4	1	2	1	1	773	0	2	0
4	1	1	0	1	592	0	1	0
4	1	2	1	1	571	0	1	0
4	1	2	0	1	496	0	1	0
4	1	1	1	1	1577	0	1	0
4	1	0	0	1	497	0	2	0
4	1	2	1	1	6050	0	1	0
4	1	0	0	1	418	0	1	0
4	1	2	0	1	713	0	2	0
4	1	1	0	1	587	0	2	0
4	1	2	0	1	608	0	2	0
4	1	1	0	1	599	0	2	0
4	1	1	1	1	496	0	1	0
4	1	2	0	1	484	0	1	0
4	1	2	1	1	951	0	1	0
4	1	1	0	1	616	0	2	0
4	1	1	1	1	582	0	1	0
4	1	0	0	1	472	0	2	0
4	1	1	1	1	543	0	2	0
4	1	0	0	1	592	0	1	0
4	1	0	0	1	607	0	1	0
4	1	0	1	1	463	0	1	0
4	1	2	1	1	570	0	2	0
4	1	2	1	1	561	0	1	0
4	1	0	0	1	409	0	1	0
4	1	1	0	1	630	0	1	0
4	1	1	0	1	429	0	1	0
4	1	2	0	1	460	0	1	0
4	1	0	0	1	569	0	1	0
4	1	1	1	1	425	0	2	0
4	1	0	1	1	1224	0	1	0
4	1	2	1	1	465	0	2	0
4	1	1	0	1	518	0	1	0
4	1	1	0	1	693	0	2	0
4	1	0	0	1	634	0	2	0
4	1	2	0	1	541	0	2	0
4	1	2	1	1	599	0	1	0
4	1	0	1	1	482	0	2	0
4	1	1	0	1	352	0	2	0
4	1	1	1	1	492	0	1	0
4	1	0	0	1	534	0	1	0
4	1	1	1	1	467	0	2	0
4	1	1	1	1	457	0	2	0
4	1	0	1	1	423	0	2	0
4	1	1	1	1	500	0	2	0
4	1	0	1	1	719	0	1	0
4	1	2	1	1	455	0	2	0
4	1	1	0	1	434	0	1	0
4	1	1	0	1	692	0	2	0
4	1	0	1	1	470	0	2	0
4	1	0	0	1	400	0	1	0
4	1	0	0	1	482	0	2	0
4	1	1	0	1	502	0	1	0
4	1	2	0	1	413	0	1	0
4	1	0	0	1	658	0	2	0
4	1	2	1	1	459	0	1	0
4	1	1	0	1	528	0	1	0
4	1	2	0	1	608	0	1	0
4	1	0	1	1	885	0	1	0
9	4	2	1	1	788	0	1	0
9	4	1	0	1	334	0	1	0
9	4	2	0	1	340	0	1	0
9	4	2	0	1	399	0	1	0
9	4	0	0	1	413	0	2	0
9	4	2	0	1	536	0	2	0
9	4	1	1	1	357	0	1	0
9	4	2	1	1	414	0	2	0
9	4	0	1	1	392	0	1	0
9	4	2	0	1	345	0	2	0
9	4	0	1	1	363	0	2	0
9	4	2	1	1	376	0	2	0
9	4	1	1	1	329	0	2	0
9	4	2	1	1	312	0	2	0
9	4	2	0	1	297	0	1	0
9	4	1	0	1	414	0	2	0
9	4	0	0	1	440	0	2	0
9	4	2	1	1	422	0	1	0
9	4	2	0	1	318	0	2	0
9	4	2	1	1	299	0	2	0
9	4	1	1	1	343	0	2	0
9	4	2	1	1	359	0	1	0
9	4	2	1	1	403	0	2	0
9	4	0	0	1	320	0	1	0
9	4	2	1	1	396	0	2	0
9	4	1	0	1	311	0	1	0
9	4	2	1	1	483	0	2	0
9	4	0	1	1	509	0	1	0
9	4	2	1	1	353	0	2	0
9	4	0	0	1	326	0	1	0
9	4	1	1	1	433	0	1	0
9	4	0	1	1	578	0	1	0
9	4	0	0	1	393	1	2	1
9	4	2	1	1	358	0	1	0
9	4	2	0	1	287	0	2	0
9	4	2	1	1	278	0	1	0
9	4	2	1	1	286	0	1	0
9	4	1	0	1	355	0	1	0
9	4	1	0	0	335	0	1	0
9	4	0	1	1	309	0	2	0
9	4	1	0	1	306	0	1	0
9	4	1	1	1	352	0	2	0
9	4	0	1	1	319	0	2	0
9	4	2	0	1	356	0	2	0
9	4	2	1	1	427	0	1	0
9	4	1	1	1	344	0	1	0
9	4	1	0	1	349	0	2	0
9	4	0	0	1	541	0	1	0
9	4	0	1	1	389	0	1	0
9	4	0	1	1	369	0	2	0
9	4	2	0	1	385	0	2	0
9	4	2	1	1	370	0	2	0
9	4	1	1	1	783	0	1	0
9	4	1	1	1	373	0	2	0
9	4	0	0	1	437	0	1	0
9	4	0	0	1	398	0	2	0
9	4	1	1	1	339	0	2	0
9	4	0	0	1	626	0	1	0
9	4	0	0	1	397	0	1	0
9	4	0	1	1	361	1	2	1
9	4	1	0	1	370	0	1	0
9	4	1	0	1	399	0	2	0
9	4	0	0	1	406	0	2	0
9	4	1	1	1	366	0	2	0
9	4	1	0	1	335	0	2	0
9	4	0	0	1	387	0	2	0
9	4	1	1	1	404	0	2	0
9	4	2	1	1	409	0	1	0
9	4	1	1	1	341	0	1	0
9	4	0	1	1	341	0	1	0
9	4	2	1	1	285	0	1	0
9	4	0	0	1	445	0	1	0
9	4	0	0	1	390	0	2	0
9	4	1	1	1	377	0	1	0
9	4	1	1	1	406	0	1	0
9	4	0	1	1	510	1	2	1
9	4	0	0	1	411	0	2	0
9	4	1	0	1	332	0	2	0
9	4	2	1	1	305	0	1	0
9	4	0	0	1	426	0	1	0
9	4	0	0	1	312	0	2	0
9	4	2	1	1	397	0	2	0
9	4	2	0	1	339	0	1	0
9	4	2	0	1	316	0	1	0
9	4	2	0	1	398	0	1	0
9	4	0	0	1	378	0	1	0
9	4	1	0	1	577	0	2	0
9	4	2	1	1	310	0	2	0
9	4	2	0	1	1041	0	2	0
9	4	0	1	1	422	0	1	0
9	4	1	1	1	332	0	1	0
9	4	0	0	1	422	0	2	0
9	4	1	0	1	344	0	2	0
9	4	1	0	1	339	0	2	0
9	4	1	1	1	349	0	2	0
9	4	0	1	1	369	0	1	0
9	4	0	1	1	484	0	2	0
9	4	2	0	1	454	0	1	0
9	4	0	1	1	304	0	1	0
9	4	2	0	1	361	0	1	0
9	4	2	0	1	433	0	1	0
9	4	1	0	1	353	0	1	0
9	4	1	0	1	410	0	1	0
9	4	1	0	1	373	0	1	0
9	4	1	0	1	369	0	1	0
9	4	1	1	1	385	0	1	0
9	4	2	1	1	549	0	1	0
9	4	0	1	1	388	0	2	0
9	4	2	0	1	413	0	1	0
9	4	2	1	1	379	0	1	0
9	4	0	0	1	362	0	1	0
9	4	1	1	1	321	0	1	0
9	4	0	0	1	358	0	2	0
9	4	1	0	1	352	0	1	0
9	4	0	1	1	495	0	1	0
9	4	1	0	1	375	0	2	0
9	4	1	1	1	297	0	2	0
9	4	0	1	1	426	0	1	0
9	4	0	0	1	399	0	2	0
9	4	2	0	1	393	0	1	0
9	4	1	1	1	406	0	2	0
9	4	0	1	1	376	0	2	0
9	4	0	1	1	370	0	1	0
9	4	1	0	1	358	0	1	0
9	4	0	0	1	580	0	1	0
9	4	0	0	1	412	0	1	0
9	4	1	0	1	452	0	2	0
9	4	2	0	1	462	0	2	0
9	4	0	1	1	345	0	2	0
9	4	1	1	1	325	0	1	0
9	4	1	1	1	365	0	2	0
9	4	1	0	1	354	0	2	0
9	4	0	1	1	318	0	2	0
9	4	2	0	1	353	0	2	0
9	4	1	0	1	431	0	2	0
9	4	0	1	1	492	0	2	0
9	4	1	1	1	363	0	2	0
9	4	1	1	1	327	0	1	0
9	4	0	1	1	338	0	1	0
9	4	2	0	1	423	0	2	0
9	4	2	0	1	365	0	2	0
9	4	2	0	1	369	0	2	0
9	4	2	1	1	503	0	2	0
9	4	2	0	1	395	0	1	0
9	3	2	0	1	389	0	2	0
9	3	2	1	1	293	0	2	0
9	3	1	1	1	473	0	2	0
9	3	1	1	1	376	1	2	1
9	3	2	1	1	344	0	2	0
9	3	0	1	1	398	1	2	1
9	3	0	0	1	358	1	2	1
9	3	1	0	1	320	0	2	0
9	3	0	0	1	289	1	1	1
9	3	2	0	1	317	0	1	0
9	3	2	0	1	335	0	1	0
9	3	2	0	0	303	0	2	0
9	3	0	1	1	362	0	2	0
9	3	0	1	1	471	0	2	0
9	3	1	0	1	398	0	2	0
9	3	0	0	1	411	0	2	0
9	3	2	0	1	358	0	2	0
9	3	0	1	1	369	1	2	1
9	3	1	0	1	345	0	2	0
9	3	2	1	1	288	0	1	0
9	3	0	0	1	420	0	2	0
9	3	0	0	1	362	0	1	0
9	3	1	0	1	320	0	1	0
9	3	1	1	1	298	0	2	0
9	3	0	1	1	317	0	1	0
9	3	1	1	1	366	0	1	0
9	3	2	1	1	514	0	1	0
9	3	0	0	0	299	0	2	0
9	3	1	1	1	383	0	2	0
9	3	2	1	1	465	0	2	0
9	3	1	0	1	324	0	1	0
9	3	2	1	1	520	0	1	0
9	3	0	1	1	353	0	1	0
9	3	2	1	1	556	0	1	0
9	3	2	1	1	338	0	1	0
9	3	2	1	1	411	0	1	0
9	3	2	0	1	327	0	2	0
9	3	2	0	1	328	0	2	0
9	3	2	0	1	388	0	2	0
9	3	1	1	1	364	0	2	0
9	3	2	0	1	462	0	1	0
9	3	1	0	1	348	0	2	0
9	3	2	1	1	459	0	1	0
9	3	1	0	1	382	0	2	0
9	3	1	0	1	376	0	1	0
9	3	0	0	1	401	0	2	0
9	3	2	0	1	423	0	1	0
9	3	0	0	1	522	0	2	0
9	3	0	0	1	379	0	1	0
9	3	2	0	1	368	0	1	0
9	3	2	0	1	335	0	2	0
9	3	2	0	1	377	0	2	0
9	3	1	1	1	279	0	1	0
9	3	2	0	1	399	0	1	0
9	3	0	1	1	393	0	2	0
9	3	0	1	1	357	0	1	0
9	3	0	0	1	323	0	1	0
9	3	1	1	1	408	0	2	0
9	3	1	1	1	267	0	1	0
9	3	1	1	1	296	0	1	0
9	3	1	1	1	348	0	2	0
9	3	2	0	1	419	0	1	0
9	3	1	0	1	328	0	1	0
9	3	0	1	1	391	1	2	1
9	3	1	0	1	429	0	2	0
9	3	1	0	1	452	0	2	0
9	3	0	0	0	320	0	2	0
9	3	1	1	1	385	0	2	0
9	3	0	0	1	386	0	1	0
9	3	0	0	1	354	0	1	0
9	3	1	0	1	384	0	1	0
9	3	0	1	1	533	0	1	0
9	3	1	0	1	405	1	1	1
9	3	1	0	1	312	0	2	0
9	3	2	1	1	277	0	2	0
9	3	0	0	1	340	0	1	0
9	3	1	0	1	405	0	1	0
9	3	2	1	1	337	0	2	0
9	3	1	0	0	282	0	1	0
9	3	1	1	1	331	0	2	0
9	3	2	1	1	418	0	1	0
9	3	1	0	1	869	0	2	0
9	3	2	1	1	338	0	1	0
9	3	2	0	1	439	0	2	0
9	3	2	1	1	565	0	2	0
9	3	1	1	1	360	0	1	0
9	3	2	0	1	410	0	2	0
9	3	1	1	1	304	0	2	0
9	3	0	1	1	385	0	2	0
9	3	0	1	1	379	0	1	0
9	3	2	1	1	378	0	2	0
9	3	0	1	1	403	0	2	0
9	3	1	1	1	567	0	1	0
9	3	1	1	1	357	0	2	0
9	3	2	0	1	326	0	1	0
9	3	0	1	1	364	0	1	0
9	3	1	1	1	449	0	1	0
9	3	1	1	1	845	0	1	0
9	3	0	0	1	396	0	1	0
9	3	1	0	1	370	0	1	0
9	3	2	0	0	284	0	2	0
9	3	1	1	1	328	0	1	0
9	3	0	0	1	420	0	1	0
9	3	0	1	1	427	0	2	0
9	3	0	1	1	346	0	2	0
9	3	1	0	1	344	0	1	0
9	3	0	0	1	409	0	2	0
9	3	2	1	0	282	0	1	0
9	3	1	1	1	489	0	1	0
9	3	1	0	1	454	0	1	0
9	3	0	1	1	380	0	1	0
9	3	0	1	1	390	0	1	0
9	3	1	0	1	438	0	1	0
9	3	2	0	1	361	0	1	0
9	3	2	1	1	351	0	2	0
9	3	0	1	1	483	0	2	0
9	3	0	1	1	394	1	2	1
9	3	1	1	1	343	0	1	0
9	3	0	1	1	397	1	1	1
9	3	0	1	1	341	0	1	0
9	3	0	0	1	360	1	2	1
9	3	2	1	1	322	0	2	0
9	3	0	0	1	374	0	1	0
9	3	2	1	0	341	0	2	0
9	3	0	1	1	430	0	1	0
9	3	2	0	1	382	0	1	0
9	3	2	1	1	539	0	1	0
[truncated: 7,217 more rows]
